# Supplementary material for: Fetal overgrowth in women with type 1 and type 2 diabetes mellitus
Source: PLoS One. 2017 Nov 9;12(11):e0187917. doi: 10.1371/journal.pone.0187917 (PMC5679529; doi:10.1371/journal.pone.0187917)
Supplement: S1 File — Data-set. (XLSX) [file pone.0187917.s001.xlsx]

## Sheet: T1DMdata.xls
Age	A1c12	A1c28	A1c36	DM type	Para	PP Weight	Length	Smoking	BMI	Weightterm	Deliv week	Deliv days	Neonatal weight	Preeclampsia	Hypertension	Neonatal complications	Shoulderdyst	Hypoglycemia	Mode of delivery	Vaginal	Offspring gender	5min APGAR
31	58.5794	44.3717	48	1	0	62	158	0	24.8358	68	34	2		0	0	Resp distress, intub, gulsot	0	0	Vaginal induk VE	1	P	7
25				1	0	85	171	1	29.0688	101	31	4	1310	1	0	ikterus	0	1	a sectio	0	P	9
23	52	43	36	1	1	79	183	1	23.5898	91	37	2	2410	0	0		0	0	VE	1	P	10
25	69.5084	32.3498	31.2569	1	0	78	176	0	25.1808	89	40	5	3105	0	0	P704B	0	1	Sectio akut	0	F	10
	50.9291	49.8362	43.2788	1	6	86	160	0	33.5937	96	39	3	2965	0	0	P704B	0	1	Sectio akut	0	P	10
31	54.2078	29.0711		1	2	62	166	0	22.4996	73	32	0	1710	0	0	resp distress, asfyxi kortv, anemi	0	0	Sectio katastrof	0	P	5
38	61.8581	34.5356	26.8853	1	2	82	170	1	28.3737	94	38	5	2925	0	0	P701	0	0	sectio elektivt	0	P	4
28	37.8143	17.0492	21.4208	1	0	63	172		21.2953	79	39	0	2975	0	0	P704B, takypne, bakt. Septikemi	0	1	Vaginal spontan	1	F	9
34	26.8853	21.4208		1	1	59	161	0	22.7615	68	37	1	2735	0	0		0	0	Vaginal induk	1	F	10
31	21.4208	21.4208		1	0	57	164	0	21.1927	64	35	1	2370	0	0		0	0	Vaginal spontan	1	F	10
31		23.6066	27.9782	1	0	83	180	0	25.6173		40	1	3305	0	0	P704B	0	1	Vaginal induk	1	P	10
29	43.2788	41.093	36.7214	1	1	57	160	0	22.2656	67	39	3	3200	0	0	P704A, bakteriell septikemi, klumpfot, höftledslux, arthogryposis multiplex congenita	0	1	Vaginal induk	1	F	10
35	33.4427	45.4646		1	1	64	157	0	25.9645	76	39	2	3175	0	0	P704A	0	1	Sectio akut	0	F	10
25	41	32	30	1	0	98	172	0	33.126	123	35	4	2490	0	0		0	0	a sectio	0	F	10
31	43.2788			1	0	71	170	0	24.5675	82	34	0	2200	1	0	resp distress, CPAP	0	0	sectio elektivt	0	P	10
34	42.1859	22.5137	23.6066	1	0	58	167	0	20.7967	66	39	6	3325	0	0	P704A	0	1	Sectio akut	0	F	10
38	49.8362	35.6285		1	4	54	152	0	23.3726	62	36	1	2630	0	0	P704A	0	1	Sectio akut	0	F	10
28	35	32		1	1	64	169	0	22.4082	82	39	0	3190	0	0		0	0	vaginal	1	P	10
32	52.022	29.0711	26.8853	1	0	64	171	0	21.8871	76	39	3	3320	0	0		0	0	Vaginal spontan	1	P	10
38	26.8853	12.6776	17.0492	1	3	71	158	0	28.441	82	37	5	2990	0	0	P704A	0	1	Sectio akut	0	P	10
37	49.8362	31.2569	33.4427	1	0	72	166	0	26.1286	86	40	1	3485	0	0		0	0	Vaginal induk VE	1	P	10
25	67.3226	45.4646	54.2078	1	0	68	156	0	27.9421	77	36	2	2770	0	0	P704A, gulsot, fototerapi	0	1	Vaginal spontan VE POS	1	P	9
30	61.8581	33.4427	32.3498	1	0	59	163	0	22.2063	71	38	3	3180	0	0	P704A, penil hypospadi	0	1	Vaginal induktion	1	P	10
37	33.4427	24.6995	26.8853	1	2	68	166	0	24.677	87	39	6	3460	0	0	Instabil höft	0	0	Vaginal induk	1	F	10
35				1	0	65	168	1	23.03	86	36	5	2860	0	0		0	0	vaginal	1	P	10
26	41.093	19.235		1	0	72	165	0	26.4463	83	37	0	2930	0	0	P701, gulsot, fototerapi	0	0	Vaginal induk VE	1	F	10
38	52	39	44	1	1	71	170	0	24.5675	81	39	6	3516	0	0		0	0	e sectio	0	P	10
37	74	53		1	0	71	169	1	24.8591	98	37	3	3030	0	0		0	0	a sectio	0	F	10
29	38.9072	36.7214	34.5356	1	0	62	167	0	22.231	67	40	1	3570	0	0		0	0	Vaginal induktion	1	P	10
30	61	58		1	0	86	161	0	33.1777	97	36	2	2840	0	0		0	0	vaginal	1	F	10
27	52	46	47	1	0	72	163	0	27.0993	86	39	1	3400	0	0		0	1	VE	1	F	9
39	46.5575	35.6285	33.4427	1	1	56	167		20.0796	65	37	6	3135	0	0		0	0	sectio elektivt	0	F	10
35	38.9072	31.2569		1	0	67	167	0	24.0238	75	35	3	2660	1	0	CPAP, anemi	0	0	sectio elektivt	0	F	7
32	46	39		1	2	79	168	0	27.9904	99	39	2	3460	0	0		0	0	vaginal	1	F	10
38	51	33		1	2	66	178	0	20.8307	90	39	4	3520	0	0		0	0	a sectio	0	F	10
36	41	40		1	0	68	166	0	24.677	78	32	6	2175	0	0	ikterus	0	1	a sectio	0	F	9
31	44	43	44	1	0	65	177	0	20.7476	75	39	6	3615	1	0		0	0	vaginal	1	P	10
21	59	44	51	1	0	48	159	1	18.9866	63	36	2	2920	0	0	ikterus	0	1	VE	1	F	9
33	40	29	29	1	1	71	172	0	23.9995	89	39	6	3640	0	0		0	0	vaginal	1	P	10
23	32.3498	25.7924	31.2569	1	0	73	168	0	25.8645	78	38	2	3330	0	0		0	0	Vaginal spontan	1	P	10
31	47.6504	22.5137	21.4208	1	1	60	162	0	22.8624	80	39	4	3590	0	0		0	0	Vaginal indukt	1	F	10
36	52	43	35	1	0	75	160	0	29.2969	96	35	4	2772	0	0		0	0	vaginal	1	F	9
24	61	56	48	1	0	56	152	1	24.2382	81	30	4	1750	0	0		0	0	a sectio	0	P	6
33	50	50	56	1	1	107	166	0	38.83	120	37	3	3160	1	0		0	0	vaginal	1	F	10
32	44.3717	22.5137	24.6995	1	0	72	177	0	22.9819	86	40	1	3745	0	0	asfyxi(P211B)	0	0	Vaginal spontan VE POS	1	P	3
27		42.1859		1	1	86	169	1	30.111	94	34	0	2460	0	0	P704A, gulsot, anemi, resp distress, CPAP	0	1	Sectio elektivt	0	P	9
28	37	34	44	1	1	56	165	0	20.5693	64	40	3	3815	0	0		0	0	vaginal	1	P	10
37	62.951	27.9782		1	3	54	152	0	23.3726	65	35	1	2725	0	0	Gulsot, fototerapi	0	0	Vaginal induk	1	P	9
19		69	49	1	0	85	170	0	29.4118	89	32	6	2285	0	0		0	0	vaginal	1	P	10
32	38	37	41	1	1	68	158	0	27.2392	80	38	5	3560	0	0		0	0	vaginal	1	P	10
31	60		50	1	1	61	158	0	24.4352	76	39	3	3705	0	0		0	0	vaginal	1	F	10
33	52.022	42.1859		1	0	61	165	0	22.4059		38	3	3500	0	0		0	0	Vaginal induk VE POS	1	F	10
25	91	58	68	1	0	63	168	1	22.3214	69	37	1	3214	1	0		0	1	a sectio	0	P	10
28	49	43	43	1	1	72	165	0	26.4463	92	37	0	3190	0	0		0	0	a sectio	0	F	10
28	37	36		1	1	63	165	0	23.1405	77	39	5	3780	0	0		0	0	vaginal	1	P	10
37	59	52		1	3	93	167	0	33.3465	96	37	3	3306	0	0		0	0	e sectio	0	P	10
28	45.4646	26.8853	30.164	1	0	70	180	0	21.6049	77	40	1	3900	0	0		0	0	Vaginal spontan	1	P	10
35	60.7652	41.093	43.2788	1	0	93	171	0	31.8047	105	37	0	3220	0	0	Hydrocele, gulsot	0	0	Vaginal indukt	1	P	10
37	50	46	42	1	0	65	178	0	20.5151	76	38	5	3640	0	0		0	0	e sectio	0	F	10
35	52.022	26.8853	27.9782	1	3	64	168	0	22.6757	77	37	0	3250	0	0		0	0	Sectio akut	0	F	10
36	49	44	52	1	1	84	172	0	28.3937	96	36	1	3070	0	0		0	1	a sectio	0	F	10
34	36.7214	30.164	30.164	1	0	65	164	0	24.1672	77	39	6	3905	0	0	P704A	0	1	Sectio akut	0	F	10
32	57.4865	27.9782		1	0	60	163	0	22.5827	70	34	6	2800	0	0	P704A	0	1	Vaginal spontan	1	F	10
36	14.8634	13.7705	20.3279	1	1	75	179	0	23.4075	95	37	4	3415	0	0		0	0	sectio elektivt	0	P	10
23			41	1	0	65	168	0	23.03	81	37	5	3450	0	0		0	0	vaginal	1	P	10
25	43.2788	34.5356	33.4427	1	0	86	177	0	27.4506	99	38	1	3555	0	0	P704B	0	1	Vaginal spontan VE	1	P	10
25	37.8143	35.6285	32.3498	1	1	75	168	0	26.5731	78	40	1	3995	0	0		0	0	Vaginal induk	1	F	9
32	50	45	52	1	1	73	175	0	23.8367	82	38	3	3640	0	0	klavikelfraktur	0	0	vaginal	1	F	9
33	74.9729	56.3936	50.9291	1	1	85	172	0	28.7317	97	38	0	3535	1	0	P704B	0	1	Sectio akut	0	P	10
30	29.0711	23.6066	29.0711	1	0	76	168	0	26.9274	90	37	5	3470	0	0	P704B	0	1	Vaginal spontan VE POS	1	F	10
24	60.7652	36.7214		1	0	59	161	0	22.7615	74	35	3	2975	0	0	CPAP, hjärtblåsljud	0	0	Sectio akut	0	P	10
33	31.2569	24.6995	29.0711	1	0	62	169	0	21.7079	76	39	6	3990	0	0		0	0	Vaginal spontan POS	1	P	9
39	45	28	35	1	0	92	174	0	30.3871	104	33	5	2600	1	1	resp distress + ikterus	0	1	a sectio	0	P	9
37	41.093	29.0711	26.8853	1	1	76	166	0	27.5802	85	39	6	4005	0	0		0	0	Sectio akut	0	F	10
25	50	64	63	1	0	69	170	0	23.8754	93	39	2	3885	0	0		0	0	vaginal	1	F	10
29	79.3445	61.8581	58.5794	1	1	62	161	0	23.9188	83	38	3	3705	0	0	misstänkt hjärtsjukdom	0	0	Vaginal induktion	1	F	10
28	45.4646	32.3498	36.7214	1	1	54	157	0	21.9076	68	37	1	3415	0	0	andningsstillestånd	0	0	Sectio akut	0	F	10
27	36.7214	31.2569	32.3498	1	0	55	160	0	21.4844	67	39	2	3920	0	0	metabol acidos, mucocele	0	0	Sectio akut	0	P	10
31	22.5137	27.9782	33.4427	1	1	64	163	0	24.0882	73	40	3	4165	0	0		0	0	Vaginal spontan	1	F	10
29	39	40	41	1	0	88	177	0	28.089	97	39	2	3940	0	0	ikterus	0	1	a sectio	0	F	9
27				1	0	62	163	0	23.3355	72	34	6	2915	0	0	P704A, gulsot, fototerapi	0	1	Vaginal spontan	1	F	9
30	45	40	47	1	0	76	175	0	24.8163	94	39	0	3910	1	0	resp distress	0	1	vaginal	1	P	10
28	46	37	39	1	0	83	182	0	25.0574	98	40	2	4175	0	0		0	0	vaginal	1	F	10
23	53	47	49	1	0	78	179	0	24.3438	109	38	3	3790	0	0		0	0	a sectio	0	P	9
33	43	41		1	1	69	160	0	26.9531	86	36	2	3326	0	0		0	0	a sectio	0	F	10
34	41.093	31.2569		1	2	73	170	0	25.2595	92	38	4	3845	0	0		0	0	Sectio elektivt	0	P	10
29	60.7652	46.5575	44.3717	1	2	60	164	0	22.3081		38	6	3915	0	0		0	0	Vaginal indukt	1	F	8
29	47	49	44	1	0	97	174	0	32.0386	99	37	5	3630	0	0		0	0	vaginal	1	F	10
23	67.3226			1	0	66	169	0	23.1084	74	34	3	2875	0	0	gulsot, fototerapi	0	0	Sectio akut	0	P	10
26	48	38	44	1	0	84	164	0	31.2314	91	39	4	4085	0	0		0	0	VE	1	F	10
22	65	51	50	1	1	92	163	1	34.6268	104	34	3	2890	0	0	resp distress	0	0	VE	1	P	10
23	50	33		1	0	68	156	1	27.9421	90	38	6	3960	0	0		0	0	vaginal	1	F	10
34			36	1	1	65	174	0	21.4692	75	38	4	3890	0	0		0	0	vaginal	1	P	10
37	59	51	53	1	2	57	160	0	22.2656	69	39	2	4055	0	0		0	0	vaginal	1	P	10
36	44		32	1	1	79	179	0	24.6559	88	39	3	4090	0	0		0	0	vaginal	1	F	7
36	41.093	31.2569	32.3498	1	1	68	170	0	23.5294	77	37	4	3645	0	0		0	0	Vaginal spontan	1	P	10
31	41.093	33.4427	29.0711	1	0	69	167	0	24.7409	88	40	2	4275	0	0		0	0	Vaginal indukt	1	P	10
34	31	32		1	1	67	165	0	24.6097	82	38	5	3950	0	0		0	0	vaginal	1	P	10
28	73	49	58	1	1	68	155	1	28.3039	71	36	4	3420	0	0		0	0	a sectio	0	F	10
26	52	39		1	1	89	167	0	31.9122	107	37	6	3730	1	0		0	1	a sectio	0	F
28	36	44	44	1	0	81	163	0	30.4867	89	38	5	3960	0	0	resp distress	0	0	vaginal	1	F	8
30	37.8143	30.164	34.5356	1	1	68	177	0	21.7051	84	40	1	4290	0	0		0	0	Vaginal induktion	1	F	10
27	54.2078	33.4427	31.2569	1	0	83	173	0	27.7323	96	38	1	3840	0	0	P704A	0	1	Vaiganl indukt VE POS	1	P	10
38	59	44		1	1	101	182	0	30.4915	113	37	5	3740	0	0		0	0	a sectio	0	F	10
39	51	43	49	1	0	78	173	0	26.0617	85	40	2	4340	0	0		0	0	vaginal	1	F	10
33	40	40	38	1	1	69	163	0	25.9701	85	39	6	4260	0	0		0	0	vaginal	1	P	10
18	32	33	33	1	0	77	162	1	29.34	92	36	1	3365	0	0		0	0	vaginal	1	F	9
33	58		42	1	1	87	163	0	32.7449	97	38	4	3975	0	0		0	1	vaginal	1	P	9
34	50	40	41	1	2	68	170	0	23.5294	87	37	3	3678	0	0		0	0	vaginal	1	F	8
31	54	43		1	0	69	169	0	24.1588	80	37	5	3760	0	0		0	0	vaginal	1	F	10
32	57.4865	31.2569	32.3498	1	1	66	164	0	24.539	83	39	1	4135	0	0	P704A	0	1	Sectio akut	0	P	10
27	48.7433	45.4646		1	0	57	161	0	21.9899	74	37	2	3665	0	0		0	0	Vaginal spontan VE	1	F	9
33	23.6066	17.0492	23.6066	1	1	74	174	0	24.4418	90	37	2	3665	0	0	P704B, gulsot	0	1	Vaginal spontan	1	P	10
25	47	40	46	1	0	52	157	0	21.0962	66	36	0	3364	0	0		0	0	a sectio	0	F	10
29	45.4646	40.0001	42.1859	1	1	64	168	0	22.6757	82	36	4	3505	0	0	P704A	0	1	Vaginal spontan	1	F	10
32	54.2078	47.6504	42.1859	1	1	73	180	0	22.5309	79	39	6	4315	0	0		0	0	Vaginal spontan	1	F	10
30	47.6504	35.6285	32.3498	1	0	100	182	0	30.1896	116	37	4	3755	0	0	metabol acidos, läkemedelspåv. Gulsot	0	0			F	9
32	44.3717	21.4208	26.8853	1	0	97	178	0	30.6148	113	39	5	4280	0	0	kramper, asfyxi kortv, måttlig hypoxisk ischemisk hjärnpåv.	0	0	Vaginal induk VE POS	1	P	6
24	32.3498	26.8853	31.2569	1	0	74	170	0	25.6055	89	35	2	3200	0	0		0	0	Vaginal spontan	1	P	10
30	44	45		1	0	79	172	1	26.7036	87	31	4	2310	0	0	ikterus	0	1	a sectio	0	F	9
30	44	40	43	1	0	66	174	0	21.7994	76	40	3	4450	0	0		0	0	vaginal	1	F	10
31	33.4427	23.6066	27.9782	1	0	79	175	0	25.7959	95	38	6	4115	0	0		0	0	Sectio akut	0	P	10
34	55	42	53	1	0	67	162	1	25.5296	88	38	1	3930	0	0		0	0	a sectio	0	P	9
21	112	107		1	1	64	173	1	21.3839	74	25	0	950	0	0		0	0	a sectio	0	F	1
37	48	39		1	2	80	173	0	26.7299	99	38	6	4136	0	0		0	0	vaginal	1	P	9
37	48	42		1	2	80	173	0	26.7299	99	38	6	4136	0	0		0	0	vaginal	1	P	9
44	56	44	40	1	1	76	180	0	23.4568	93	38	2	4005	0	0		0	0	e sectio	0	P	10
32				1	3						35	6	3400	0	0	P704A, gulsot	0	1	Vaginal spontan	1	F	10
34	43	41		1	1	61	177	0	19.4708	72	38	5	4144	0	0		0	0	e sectio	0	P	10
18	66.2297	47.6504	49.8362	1	0						40	0	4435	0	0	P704B	0	1	Vaginal spontan	1	F	9
30		24.6995		1	0	79	181	0	24.114	95	35	4	3340	0	0		0	0	Vaginal spontan	1	P	10
35	58	64		1	1	59	160	0	23.0469	66	39	0	4218	0	0		0	0	vaginal	1	F	10
32	48	41	42	1	1	58	162	0	22.1003	71	37	6	3920	0	0		0	0	vaginal	1	F	10
39	58	62	47	1	0	94	168	0	33.305	101	38	2	4045	0	0		0	0	vaginal	1	P	10
20	35.6285	29.0711	26.8853	1	1	55	160	1	21.4844	65	38	0	3975	0	0	P704A	0	1	Vaginal spontan	1	P	10
29	35.6285	30.164	31.2569	1	1	72	171	0	24.623	92	39	4	4370	0	0	P704A	0	1	Vaginal indukt	1	P	10
28	55.3007	41.093	47.6504	1	1	93	177	0	29.685	116	37	2	3785	0	0	P701	0	0	Vaginal indukt	1	F	10
22		30.164	32.3498	1	0	59	173	0	19.7133	75	37	0	3735	0	0	P704A	0	1	Vaginal spontan	1	F	10
	54.2078	42.1859		1	0	79	160	0	30.8594	89	35	5	3420	1	0	psis E.coli, respirator, eosophagusatresi, avled 7 dagar	0	0	Sectio akut	0	P	7
34	44.3717	26.8853	29.0711	1	1	75	167	0	26.8923	87	40	0	4500	0	0	trisomi 21, P704B, resp distress, takypne, hjärtmissbild.	0	1	Vaginal press POS	1	F	7
32	45	36	38	1	1	67	162	0	25.5296	85	38	3	4130	0	0	kefalhematom	0	0	VE	1	F	9
30	45	39	41	1	0	64	173	0	21.3839	73	39	4	4410	0	0		0	0	a sectio	0	F	10
27	35.6285	27.9782	32.3498	1	0	69	172	0	23.3234	94	39	3	4395	0	0	P704A	0	1	Vaginal spontan VE POS	1	P	10
32	56.3936	46.5575		1	1	83	160	0	32.4219	94	30	6	2220	0	0	anemi, gulsot, resp.distress	0	0	sectio elektivt	0	P	10
26	64	53	46	1	1	71	159	0	28.0843	88	38	0	4030	1	0		0	0	a sectio	0	F	10
45				1	1	72	178	0	22.7244	84	34	6	3240	1	0	viktförlust >10%	0	0	Sectio akut	0	F	10
33	36.7214	33.4427	34.5356	1	2	59	161	0	22.7615	77	38	5	4285	0	0		0	0	sectio elektivt	0	F	10
40		21.4208		1	1	61	173	0	20.3816	72	38	6	4320	0	0	best. hypoglykemi	0	1	sectio elektivt	0	F	9
24	53	34		1	0	72	175	1	23.5102	102	38	3	4210	0	0		0	0	vaginal	1	P	8
27	39	32	32	1	1	84	169	0	29.4107	95	39	1	4400	0	0		0	0	vaginal	1	P	10
36	42	45		1	1	63	168	0	22.3214	78	39	4	4500	0	0		0	0	vaginal	1	F	6
31	57	52	54	1	1	70	180	0	21.6049	86	38	3	4218	0	0		0	0	vaginal	1	F	10
33	35	36	41	1	1	81	160	0	31.6406	93	38	1	4150	0	0		0	0	vaginal	1	F	10
32	68.4155	49.8362	53.1149	1	0	72	164	0	26.7698	88	36	3	3700	0	0	P704B, resp stress, klavikelfraktur	0	1	Vaginal induk VE POS	1	F	7
24	36	31		1	2	68	171	0	23.255	85	34	6	3318	0	0	ikterus	0	1	vaginal	1	F	9
31	51		42	1	1	64	170	0	22.1453	80	38	6	4405	0	0		0	0	vaginal	1	F	8
29	55	58		1	0	65	158	0	26.0375	69	34	6	3340	1	0	ikterus	0	0	a sectio	0	P	8
29	33.4427	25.7924	24.6995	1	1	80	159	0	31.6443	102	35	5	3570		0	medfödd pneuomin, gulsot	0	0	Sectio akut	0	P	8
39	41	34	35	1	2	89	176	0	28.7319	100	39	4	4610	0	0		0	0	vaginal	1	P	10
20	56.3936	45.4646		1	0	66	176	0	21.3068	92	38	0	4195	0	0	gulsot.	0	0	Vaginal spontan VE POS	1	F	10
22	52	53	48	1	0		176	0		96	36	6	3890	0	0		0	0	VE	1	P	10
29	60	45		1	1	67	160	0	26.1719	77	38	1	4242	0	0		0	0	vaginal	1	F	10
26	29.0711	20.3279		1	0	82	171	0	28.0428	105	35	5	3600	0	0	P704B, gulsot	0	1	Vaginal indukti VE POS	1	P	8
31	44.3717	32.3498	40.0001	1	0	79	173	0	26.3958	95	39	6	4705	0	0	Förmaksseptumdefekt, pulmonell hypertension	0	0	Sectio akut	0	P	10
26	60.7652	44.3717	41.093	1	1	57	161	0	21.9899	74	38	0	4225	0	0		0	0	sectio elektivt	0	P	10
35	55.3007	26.8853	26.8853	1	1	86	174		28.4053	97	40	0	4770	0	0	P704B	0	1	Vaginal induk VE +POS	1	P	10
23	46	46	49	1	0	60	166	1	21.7738	73	36	2	3830	0	0		0	0	a sectio	0	P	10
28	48.7433	35.6285	34.5356	1	0	67	180	1	20.679	82	38	5	4470	0	0		0	0	Vaginal spontan	1	F	10
31	35.6285	35.6285	34.5356	1	0	79	171	0	27.0169		37	5	4180	1	0		0	0	Sectio katastrosnitt	0	P	6
28	53.1149	34.5356	35.6285	1	0	72	170	0	24.9135	93	37	4	4140	0	0		0	0	Vaginal spontan VE	1	F	9
31	45	38	43	1	1	81	170	0	28.0277	89	37	5	4200	0	0		0	0	vaginal	1	P	10
34	70.6013	21.4208		1	0	58	163	0	21.83	76	38	3	4415	0	0	P704A	0	1	Vaginal spontan VE	1	P	9
36	40.0001	31.2569	31.2569	1	0	78	173	0	26.0617		39	5	4755	0	0	P701	0	0	sectio elektivt	0	P	10
34	34.5356	32.3498	33.4427	1	0	85	170	0	29.4118		38	3	4445	0	0		0	0	Sectio akut	0	F	10
25	53	41	41	1	1	60	167	0	21.5139	77	38	3	4450	0	0		0	0	vaginal	1	P	9
34	60	57	58	1	1	90	169	1	31.5115	94	37	1	4086	1	0		0	1	e sectio	0	P	10
34	54	37	41	1	1	62	163	0	23.3355	74	38	2	4416	0	0		0	0	e sectio	0	F	10
32	67	51	52	1	1	81	172	0	27.3797		37	2	4124	0	0		0	0	e sectio	0	P	10
33	76		64	1	4	108	174	0	35.6718	123	36	6	4020	0	0		0	0	a sectio	0	P	10
26		44.3717	46.5575	1	1	63	172	0	21.2953	79	37	5	4260	0	0		0	0	sectio elektivt	0	P	10
25	57	45	52	1	0	88	161	0	33.9493	110	38	1	4410	0	0		0	0	vaginal	1	P	10
31	51	41		1	0	78	170	0	26.9896	99	38	0	4390	0	0		0	0	a sectio	0	F	10
27				1	0	76		0			35	2	3635	0	0	P704B, takypne överg., bakt septikemi	0	1	Sectio akut	0	P	10
39	56	55		1	1	86	172	0	29.0698	97	37	2	4195	0	0	skulderdystoci	1	0	vaginal	1	P	7
29	77	63	64	1	2	78	161	0	30.0914	90	34	5	3490	1	0		0	1	a sectio	0	F	10
35	43.2788	25.7924	24.6995	1	2	78	178	0	24.6181	95	38	2	4515	0	0		0	0	sectio elektivt	0	F	10
34	40.0001	30.164	31.2569	1	1	74	177	0	23.6203	89	36	5	4075	0	0	P704B, gulsot	0	1	Vaginal spontan	1	P	10
32	89		53	1	0	60	160	0	23.4375		35	1	3630	0	0	resp distress	0	1	a sectio	0	P	7
33	46.5575	41.093	43.2788	1	1	93	170	0	32.1799	113	37	6	4405	0	0	P704B	0	1	Vaginal induk	1	F	10
29	50	46	46	1	1	101	173	0	33.7465	115	37	1	4200	1	0	skulderdystoci	1	0	vaginal	1	P	7
38	41	38	40	1	0	85	153	0	36.3108	104	36	2	4005	1	0		0	0	a sectio	0	P	9
28	58	49	57	1	0	72	167	0	25.8166	96	36	0	3890	1	0		0	0	vaginal	1	P	10
33	45	44		1	1	63	167	0	22.5896	77	38	5	4740	0	0		0	0	a sectio	0	P	10
32	50	54	52	1	2	72	171	1	24.623	71	36	0	3954	0	0		0	0	a sectio	0	P	8
36	51	49		1	1	73	174	0	24.1115	81	37	2	4325	0	0		0	0	a sectio	0	P	9
32	36.7214	38.9072	40.0001	1	4	60	160	0	23.4375	98	38	6	4810	0	0	P704B	0	1	Sectio akut	0	P	10
32	58	40	45	1	2	59	170	0	20.4152	72	37	2	4372	0	0		0	0	vaginal	1	F	9
32	60	51	51	1	1	65	171	0	22.2291	78	37	1	4340	0	0		0	0	vaginal	1	P	10
35	58.5794	54.2078	52.022	1	5	81	160	0	31.6406	100	38	6	4865	0	0	P704A	0	1	Sectio akut	0	F	10
24	69.5084	43.2788		1	0	89	167	0	31.9122	112	39	3	5050	0	0	P704B, pneumoni, erbs pares, kefalhematom	0	1	Vaginal indukt	1	P	10
36	55.3007	46.5575	41.093	1	1	68	165	0	24.977	77	39	1	4980	0	0		0	0	sectio elektivt	0	F	10
41	63	61	59	1	2	84	172	0	28.3937	98	37	3	4520	0	0	skulderdystoci	1	0	vaginal	1	F	8
29	41	43	41	1	1	86	176	0	27.7634	99	36	5	4315	0	0		0	0	vaginal	1	P	10
32	56.3936	41.093	42.1859	1	2	99	169	0	34.6627	113	38	4	4935	0	0		0	0	Sectio elektivt	0	P	9
33	47	38	41	1	0	102	182	0	30.7934	116	35	0	3855	0	0	ikterus	0	0	vaginal	1	P	7
35	54	49	49	1	0	70	173	0	23.3887	87	37	1	4530	0	0	subgalealhematom	0	0	VE	1	P	10
36	73.88	37.8143		1	0	63	160	0	24.6094	76	33	2	3366	1	0	P704B, gulsot, asfyxi kortv	0	1	Sectio akut	0	P	6
30	52.022	44.3717	41.093	1	1	82	172	0	27.7177	100	37	5	4770	0	0	P704B	0	1	Vaginal induktion	1	F	9
38	54.2078	26.8853	31.2569	1	3	76	178	0	23.9869	98	39	3	5310	0	0	P704A, CPAP	0	1	sectio elektivt	0	P	10
29	65		60	1	2	82	167	1	29.4023		37	3	4686	0	0		0	1	a sectio	0	P	10
35	54.2078	35.6285	37.8143	1	1	75	170	0	25.9516	94	38	4	5070	0	0		0	0	Sectio akut	0	F	10
30	48	49	46	1	1	60	166	0	21.7738	71	35	1	4045	0	0		0	0	vaginal	1	F	10
34	40	39	46	1	1	71	170	0	24.5675	88	38	2	5088	0	0		0	0	vaginal	1	P	9
28	59	51	50	1	1	60	173	0	20.0474	70	34	5	3980	0	0	ikterus	0	0	a sectio	0	P	9
33	50	50	60	1	1	65	173	0	21.7181	87	36	0	4435	1	0		0	0	a sectio	0	F	10
29	34.5356	35.6285		1	1	76	173	0	25.3934	101	37	0	4780	0	0		0	0	Sectio akut	0	P	9
34	62	48	48	1	1	80	160	1	31.25	101	34	1	3865	0	0	resp distress	0	0	e sectio	0	F	10
19	81	56		1	0	56	165	1	20.5693		35	1	4230	0	0	skulderdystoci	1	0	vaginal	1	P
39	73.88	52.022	50.9291	1	1	76	168	0	26.9274	88	36	6	4890	0	0	P704B	0	1	Vaginal spontan	1	F	10
36	60	54	49	1	2	69	173	0	23.0546	84	37	4	5125	0	0		0	0	e sectio	0	P	10
31	49.8362			1	1	67	152	0	28.9993	82	36	0	4640	0	0	P701, asfyxi kortv	0	0	Sectio akut	0	P	9
40	41	39	38	2	0	81	164	1	30.116	96	38	6	2326	0	0		0	0	a sectio	0	F	9
41	78	47	35	2	0	76	172	1	25.6896	86	38	6	2460	0	0		0	0	a sectio	0	F	10
40	15.9563	34.5356	42.1859	2	0	79	155	0	32.8824	88	39	5	2675	0	0		0	0	Vaginal induk VE	1	F	10
45	36.7214	27.9782	31.2569	2	3	127	170	0	43.9446	135	38	1	2460	0	0		0	0	Sectio akut	0	F	10
37		46.5575		2	0	102	168	0	36.1395	109	38	3	2590	0	0		0	0	Sectio akut	0	P	7
36	31.2569	17.0492	22.5137	2	2	61	146	0	28.617	68	39	3	2820	0	0	förloss.skada sternokl.ma.musk.	0	0	Vaginal spontan	1	F	8
31	72	43	43	2	3	70	168	0	24.8016	78	38	1	2725	0	0		0	0	e sectio	0	P	9
31	63	37	45	2	0	78	166	0	28.306	86	37	3	2645	1	1		0	0	vaginal	1	F	10
30	35	34	39	2	1	46	162	0	17.5278	61	38	0	2770	0	0		0	0	vaginal	1	F	10
38	42	35		2	0	87	155	0	36.2123	104	40	5	3230	0	0		0	0	VE	1	F	10
26	50	50	45	2	1	130	167	0	46.6134	123	39	5	3090	0	0		0	0	vaginal	1	P	10
32	43	34		2	1	57	150	0	25.3333	63	37	2	2665	1	1		0	0	vaginal	1	F	10
20			54	2	0	86	151	0	37.7176		40	3	3215	0	0	kefalhematom	0	0	VE	1	F	9
45	36.7214		27.9782	2	7	65	155	0	27.0552	72	38	2	2870	0	0		0	0	Vaginal induk	1	F	10
35	39			2	2	68	172	0	22.9854	70	28	0	1080	0	0	resp distress	0	0	a sectio	0	P	6
32	40	34		2	1	47	153	0	20.0777	62	39	6	3200	0	0		0	0	VE	1	P	10
33	34		27	2	4	66	156	0	27.1203	77	38	5	3020	0	0		0	0	vaginal	1	F	10
43		29.0711		2	4	68	160	0	26.5625	75	40	0	3265	0	0	Kammarseptumdefekt, bestående hypoglykemi	0	1	Sectio akut	0	P	10
30	48	37	37	2	1	57	150	0	25.3333	57	37	2	2770	0	0		0	0	vaginal	1	F	10
35	52	37		2	0	90	169	0	31.5115	98	37	4	2840	0	0	kefalhematom	0	0	vaginal	1	P	10
37	52	36	34	2	2	78	163	0	29.3575	78	39	4	3215	0	0		0	0	vaginal	1	P	10
37	33.4427	17.0492	24.6995	2	2	65	156	0	26.7094	72	39	0	3180	0	0		0	0	sectio elektivt	0	P	10
32	69	46	47	2	1	68	163	0	25.5937	77	40	0	3390	1	1		0	0	vaginal	1	F	10
28	47	36	44	2	1	61	145	0	29.0131	70	36	6	2805	0	0		0	0	vaginal	1	F	10
33	30.164	24.6995	29.0711	2	1	89	157	0	36.1069	92	40	0	3455	0	0		0	0	Vaginal induk	1	F	10
34		30.164	30.164	2	1	90	168	0	31.8878	98	40	2	3500	0	0		0	0	Vaginal induk	1	F	10
41	51	48	45	2	5	75	159	0	29.6665	78	40	1	3520	0	0		0	0	vaginal	1	F	10
42	40.0001	32.3498	35.6285	2	0	90	169	0	31.5115	110	38	6	3290	0	0		0	0	Sectio akut	0	P	9
29		35.6285	35.6285	2	0	67	157	1	27.1816	77	40	6	3645	0	0		0	0	Vaginal induk	1	P	10
34	52	32	33	2	2	92	162	0	35.0556	87	40	1	3550	0	0		0	0	vaginal	1	F	10
32		29		2	3	88	165	0	32.3232	104	38	5	3300	0	0		0	0	vaginal	1	F	10
41	53	50	53	2	4	92	162	0	35.0556	98	36	3	2835	1	0		0	0	vaginal	1	P	10
34	42		43	2	1	72	158	0	28.8415	89	40	2	3605	0	0		0	0	vaginal	1	P	10
38	40	38		2	2	108	165	0	39.6694	115	39	2	3455	0	0		0	0	vaginal	1	P	10
33		65		2	6	84	162	0	32.0073	104	39	5	3545	1	0		0	0	vaginal	1	P	10
36	44.3717	34.5356	34.5356	2	0	60	153	0	25.6312	66	38	3	3315	0	0	P704B	0	1	Vaginal VE induk	1	P	8
				2	1	68	157	0	27.5873		34	2	2460	0	0	takypne överg	0	0	Sectio akut	0	P	5
31				2	1	68	157	0	27.5873		34	2	2460	0	0	övergående takypne	0	0	Sectio akut	0	P	5
40	49	33	37	2	1	90	171	0	30.7787	103	39	5	3575	0	0		0	0	vaginal	1	P	10
26	38	38	44	2	1	81	163	0	30.4867	93	39	0	3470	0	0		0	0	vaginal	1	P	10
32	70	39		2	1	63	158	0	25.2363	68	39	0	3470	0	0		0	0	vaginal	1	P	10
31	51	34	34	2	2	96	166	0	34.8381	106	39	3	3595	0	0		0	0	vaginal	1	P	10
	18.1421	17.0492	19.235	2	2	116	165	1	42.6079	115	40	0	3705	0	0		0	0	Sectio akut	0	F	10
		38.9072	45.4646	2	3	89	154	1	37.5274	95	36	2	2975	0	0	P704B, bakt septikemi, gulsot, kardiomyopati	0	1	Sectio akut	0	F	8
32	41		33	2	1	65	167	0	23.3067	78	40	3	3810	0	0		0	0	vaginal	1	F	10
	31.2569	36.7214	27.9782	2	2	82	158	0	32.8473	94	39	2	3610	0	0		0	0	Vaginal spontan	1	P	10
39	35.6285	18.1421	20.3279	2	2	80	155	0	33.2986	86	40	2	3830	0	0		0	0	Vaginal spontan	1	F	10
30	29.0711	29.0711	30.164	2	1	62	160	0	24.2187		39	4	3705	0	0		0	0	Vaginal spontan	1	F	10
39	43	39		2	4	72	158	0	28.8415	85	40	2	3840	0	0	kefalhematom + ikterus	0	0	vaginal	1	P	10
39	34.5356	19.235	23.6066	2	1	82	169	1	28.7105	92	40	1	3825	0	0		0	0	Sectio akut	0	F	10
32	70.6013	23.6066	25.7924	2	0	103	175	0	33.6327	115	36	6	3160	1	0	P704B	0	1	Sectio akut	0	F	10
36	38		37	2	4	97	164	0	36.0648	100	38	6	3618	0	0		0	0	e sectio	0	F	10
39	36.7214	38.9072	41.093	2	1	102	154	0	43.0089	110	39	3	3740	0	0		0	0	Vaginal spontan	1	F	10
37	61	48		2	2	96	163	0	36.1323	104	36	5	3150	0	0		0	0	vaginal	1	P	10
33	49	34	40	2	1	73	161	0	28.1625	85	40	0	3880	0	0		0	0	vaginal	1	P	10
31	39			2	1	56	163	0	21.0772	57	27	3	1220	0	0		0	0	vaginal	1	P	8
35		33	36	2	1	85	170	1	29.4118	92	40	1	3920	0	0		0	0	vaginal	1	F	9
40	66	48		2	2	114	167	1	40.8763	139	37	4	3425	1	1		0	1	a sectio	0	P	9
37	46	48		2	5	80	153	0	34.1749	92	35	4	2990	1	1		0	0	a sectio	0	P	8
36	33.4427	25.7924	26.8853	2	4	84	163	0	31.6158	87	39	6	3995	0	0		0	0	Vaginal induk	1	F	10
31	33	33	31	2	3	74	164	0	27.5134	90	37	6	3560	0	0		0	0	a sectio	0	F	10
31	37	43		2	0	90	164	1	33.4622	106	40	0	4060	0	0	plexuspares	0	0	VE	1	P	9
37	42	40	45	2	2	80	166	0	29.0318	82	38	0	3645	0	0		0	0	vaginal	1	P	10
39	35.6285	29.0711	29.0711	2	3	68	153	0	29.0487		39	3	3985	0	0	Hypogl(P704B)	0	1	Vaginal induk VE	1	F	10
30				2	1	95	168	1	33.6593	111	38	3	3820	0	0	P704B, brakialplexusskada	0	1	vaginal induk	1	F	9
34	37	40	39	2	1	79	164	0	29.3724	95	39	0	3982	0	0		0	0	e sectio	0	F	10
36	46.5575	20.3279		2	3	114	170	1	39.4464	127	40	0	4205	0	0	P701 Medfödd aortaklaffinsuf	0	0	Vaginal spontan	1	P	10
35	41	39		2	2	58	160	0	22.6562	67	39	0	4108	0	0		0	0	e sectio	0	P	10
24		50.9291		2	0	84	175	0	27.4286	97	38	5	4105	0	0		0	0	Sectio akut	0	F	10
35	50	36	36	2	3	101	163	0	38.0142	104	38	1	3965	0	0		0	0	vaginal	1	P	10
34	44	38	36	2	2	66	160	0	25.7812	79	38	1	3975	0	0		0	0	vaginal	1	P	10
36	56	47	47	2	1	75	160	0	29.2969	88	38	0	3960	0	0		0	0	a sectio	0	P	10
			31.2569	2	1	68	160	0	26.5625	85	39	4	4415	0	0	Intrauterin fosterdöd	0	0	Vaginal induk IUD	1	P	0
27		34.5356	37.8143	2	2	74	161	0	28.5483	85	38	1	4245	0	0	P704B	0	1	vaginal induk	1	F	10
42	60.7652	52.022	48.7433	2	1	98	170	0	33.91	104	37	3	4125	0	0	Hypogl (P701)	0	1	Vaginal induk	1	P	10
35	31.2569	27.9782	26.8853	2	1	110	163	0	41.4016	140	39	1	4620	0	0	förlossningsorsak ögonskada	0	0	Vaginal induk	1	F	9
30	41.093	21.4208	22.5137	2	0	132	182	0	39.8503	148	42	0	5250	0	0		0	0	sectio akut	0	P	10
36		51		2	6	87	163	0	32.7449	100	38	6	4560	0	0		0	0	a sectio	0	F	10
37	27.9782	30.164	30.164	2	1	124	173		41.4314	134	38	1	4400	0	0	Skulderdystoci, hypogly (P704B), CPAP	1	1	Vaginal induk	1	F	6
33	35.6285	30.164	33.4427	2	2	92	150	0	40.8889	105	39	0	4705	0	0		0	0	Sectio elektivt	0	P	10
39	73	50	41	2	3	111	173	0	37.0878	125	38	2	4500	0	0		0	0	a sectio	0	P	10
27	34		40	2	1	108	174	0	35.6718	130	38	1	4590	0	0		0	0	vaginal	1	P	10
29			44	2	1	58	159	0	22.9421	71	36	2	4215	0	0		0	0	vaginal	1	P	10
40	43.2788	36.7214	37.8143	2	2	120	173		40.0949	125	38	4	4905	0	0	Hypogl (P701+P704A)	0	1	Sectio akut	0	P	10
44		29.0711	34.5356	2	0	97	161	0	37.4214	122	38	3	4905	0	0		0	0	AS	0	F	10
29	46	43		2	6	124	170	0	42.9066		38	3	5000	1	1		0	0	e sectio	0	F	10
38	45.4646	37.8143	36.7214	2	4	123	172	0	41.5765		39	1	5600	0	0		0	0	Vaginal induk	1	F	10
